# Supplementary material for: Anion-Exchange Blue Perovskite Quantum Dots for Efficient Light-Emitting Devices
Source: Nanomaterials (Basel). 2022 Nov 10;12(22):3957. doi: 10.3390/nano12223957 (PMC9693500; doi:10.3390/nano12223957)
Supplement: Supplementary file 1 [file nanomaterials-12-03957-s001.zip]

Archive with 1 entries (1 files):
- nanomaterials-2000251-supplementary.pdf
